# Supplementary material for: Structurally Colored Radiative Cooling Cellulosic Films
Source: Adv Sci (Weinh). 2022 Jul 17;9(26):2202061. doi: 10.1002/advs.202202061 (PMC9475522; doi:10.1002/advs.202202061)
Supplement: Supplementary file 2 — Supporting Information [file ADVS-9-2202061-s001.txt]

Method Description 

The angle-resolved appearance of the samples under diffuse illumination was recorded using a digital camera (Nikon D3200 DLSR) while rotating samples on a custom goniometer setup. 

Diffuse illumination was produced by coupling a broadband xenon lamp (HPX2000, Ocean Optics) to a reflective collimator (RC08SMA-F01, Thorlabs) via a 1000 μm optic fibre (FC-UV1000-2, Avantes). A diffuse beam was achieved using a diffusive aspheric condenser lens (ACL2520U-DG6-A, Thorlabs). The angle between illumination and detection was kept fixed at 40 degrees. The sample was rotated through 360° at an angular speed of 10° per second. 

Video footage was recorded in .MOV format and converted to .AVI with mjpeg encoding using Avidemux 2.7.8. The .AVI video was cropped using imageJ. No other video post-processing was used. 

Video description

The three samples (red = R, green = G, blue = B) are shown rotating through 360°. Each video starts with the sample at 180° (with the white underside directly facing the camera). 
